# Supplementary material for: Hippuric Acid Promotes Renal Fibrosis by Disrupting Redox Homeostasis via Facilitation of NRF2–KEAP1–CUL3 Interactions in Chronic Kidney Disease
Source: Antioxidants (Basel). 2020 Aug 25;9(9):783. doi: 10.3390/antiox9090783 (PMC7555723; doi:10.3390/antiox9090783)
Supplement: Supplementary file 1 [file antioxidants-09-00783-s001.zip]

Archive with 1 entries (1 files):
- antioxidants-891827-supplementary.docx
